# Supplementary material for: A Multi-Target Nitrogen-Fused Azole Drug Platform Derived from a Pyrazoline-Thiadiazole Moiety: In Vivo Antimicrobial Validation and Comprehensive Anticancer Investigation Supported by Computational Studies
Source: Pharmaceutics. 2026 Mar 30;18(4):424. doi: 10.3390/pharmaceutics18040424 (PMC13119528; doi:10.3390/pharmaceutics18040424)
Supplement: Supplementary file 1 [file pharmaceutics-18-00424-s001.zip]

Archive with 1 entries (1 files):
- pharmaceutics-4188296-supplementary.pdf
